# Supplementary material for: Aberrant Expression and Oncogenic Activity of SPP1 in Hodgkin Lymphoma
Source: Biomedicines. 2025 Mar 17;13(3):735. doi: 10.3390/biomedicines13030735 (PMC11940585; doi:10.3390/biomedicines13030735)
Supplement: Supplementary file 1 [file biomedicines-13-00735-s001.zip]

Archive with 1 entries (1 files):
- biomedicines-3484623-supplementary.pdf
